# Supplementary material for: Characterizing and Removing Artifacts Using Dual-Layer EEG during Table Tennis
Source: Sensors (Basel). 2022 Aug 5;22(15):5867. doi: 10.3390/s22155867 (PMC9371038; doi:10.3390/s22155867)
Supplement: Supplementary file 1 [file sensors-22-05867-s001.zip]

Archive with 11 entries (11 files):
- Data_PipelineComparison.mat
- SupplementaryFigure_S1.pdf
- SupplementaryFigure_S2.pdf
- SupplementaryFigure_S3.pdf
- SupplementaryFigure_S4.pdf
- SupplementaryFigure_S5.pdf
- SupplementaryFigure_S6.pdf
- SupplementaryFigure_S7.pdf
- SupplementaryFigure_S8.pdf
- SupplementaryFigure_S9.pdf
- SupplementaryVideo_S1.mp4
